# Supplementary material for: Dual Role of Exosomes in Parkinson's Disease: Adenine Exerts a Beneficial Effect
Source: CNS Neurosci Ther. 2025 Apr 16;31(4):e70331. doi: 10.1111/cns.70331 (PMC12001426; doi:10.1111/cns.70331)
Supplement: Supplementary file 1 — Figure S1. Full unedited gel/blot for Figures. [file CNS-31-e70331-s001.zip]

Archive with 2 entries (2 files):
- cns70331-sup-0001-Revised Supplemental Files -revision 2.docx
- cns70331-sup-0002-Revised Supplemental Files -revision 2.pdf
